# Supplementary material for: Diaporthalean fungi associated with canker and dieback of trees from Mount Dongling in Beijing, China
Source: MycoKeys. 2019 Oct 16;59:67–94. doi: 10.3897/mycokeys.59.38055 (PMC6811392; doi:10.3897/mycokeys.59.38055)
Supplement: XML Treatment for Diaporthe rostrata [file mycokeys.59.38055-treatment5.xml]

<!DOCTYPE tp:taxon-treatment
  PUBLIC "-//TaxonX//DTD Taxonomic Treatment Publishing DTD v0 20100105//EN" "tax-treatment-NSO.dtd">
<tp:taxon-treatment xmlns:tp="http://www.plazi.org/taxpub"><tp:treatment-meta><kwd-group><label>Taxon classification</label><kwd><named-content xmlns:xlink="http://www.w3.org/1999/xlink" content-type="kingdom">Fungi</named-content></kwd><kwd><named-content xmlns:xlink="http://www.w3.org/1999/xlink" content-type="order">Diaporthales</named-content></kwd><kwd><named-content xmlns:xlink="http://www.w3.org/1999/xlink" content-type="family">Diaporthaceae</named-content></kwd></kwd-group><mixed-citation publication-type="journal"><person-group><name><surname>Zhu</surname><given-names>Haiyan</given-names></name><name><surname>Pan</surname><given-names>Meng</given-names></name><name><surname>Bonthond</surname><given-names>Guido</given-names></name><name><surname>Tian</surname><given-names>Chengming</given-names></name><name><surname>Fan</surname><given-names>Xinlei</given-names></name></person-group><article-title>Diaporthalean fungi associated with canker and dieback of trees from Mount Dongling in Beijing, China</article-title><source>MycoKeys</source><day>16</day><month>10</month><year>2019</year><volume>59</volume><fpage>67</fpage><lpage>94</lpage><pub-id pub-id-type="doi">10.3897/mycokeys.59.38055</pub-id></mixed-citation></tp:treatment-meta><tp:nomenclature><tp:taxon-name><object-id xmlns:xlink="http://www.w3.org/1999/xlink" content-type="arpha" xlink:type="simple">9B7256D6-25DF-555C-B596-AD03F9161B0F</object-id>
              <tp:taxon-name-part taxon-name-part-type="genus" reg="Diaporthe">Diaporthe</tp:taxon-name-part>
              <tp:taxon-name-part taxon-name-part-type="species" reg="rostrata">rostrata</tp:taxon-name-part>
            </tp:taxon-name><tp:taxon-authority>C.M. Tian, X.L. Fan &amp; K.D. Hyde, Mycological Progress 14: 82 (2015)</tp:taxon-authority><tp:nomenclature-citation-list><tp:nomenclature-citation><tp:taxon-name>
                  <tp:taxon-name-part taxon-name-part-type="genus" reg="Diaporthe"/>
                  <tp:taxon-name-part taxon-name-part-type="species" reg="juglandicola"/>
                </tp:taxon-name><comment>≡ <tp:taxon-name><tp:taxon-name-part taxon-name-part-type="genus" reg="Diaporthe">Diaporthe</tp:taxon-name-part> <tp:taxon-name-part taxon-name-part-type="species" reg="juglandicola">juglandicola</tp:taxon-name-part></tp:taxon-name> C.M. Tian &amp; Q. Yang. Mycosphere 8(5): 821 (2017) </comment></tp:nomenclature-citation></tp:nomenclature-citation-list></tp:nomenclature><tp:treatment-sec sec-type="description" id="SECID0EX5BG"><title>Description.</title><p>See <xref ref-type="bibr" rid="B18">Fan et al. (2015)</xref>.</p></tp:treatment-sec><tp:treatment-sec sec-type="material" id="SECID0EB6BG"><title>Material examined.</title><p>CHINA, Beijing City, Mentougou District, Mount Dongling, Xiaolongmen Forestry Centre (<named-content xmlns:xlink="http://www.w3.org/1999/xlink" content-type="dwc:verbatimCoordinates" xlink:type="simple"><named-content content-type="geo-json" specific-use="{&#34;type&#34;:&#34;Point&#34;,&#34;coordinates&#34;:[115.462575,39.965189]}" id="NCID0EK6BG" xlink:type="simple">39°57'54.68"N, 115°27'45.27"E</named-content></named-content>), from branches of <italic><tp:taxon-name><tp:taxon-name-part taxon-name-part-type="genus" reg="Juglans">Juglans</tp:taxon-name-part> <tp:taxon-name-part taxon-name-part-type="species" reg="mandshurica">mandshurica</tp:taxon-name-part></tp:taxon-name></italic> Maxim., 22 Aug. 2017, H.Y. Zhu &amp; X.L. Fan, deposited by X.L. Fan, CF 2019807, living culture <abbrev xmlns:xlink="http://www.w3.org/1999/xlink" content-type="institution" xlink:title="China Forestry Culture Collection Centre" id="ABBRID0E16BG" xlink:type="simple">CFCC</abbrev> 53142; <italic>ibid.</italic> CF 2019910, living culture <abbrev xmlns:xlink="http://www.w3.org/1999/xlink" content-type="institution" xlink:title="China Forestry Culture Collection Centre" id="ABBRID0ECAAI" xlink:type="simple">CFCC</abbrev> 53143.</p></tp:treatment-sec><tp:treatment-sec sec-type="notes" id="SECID0EHAAI"><title>Notes.</title><p><xref ref-type="bibr" rid="B18">Fan et al. (2015)</xref> introduced <italic><tp:taxon-name><tp:taxon-name-part taxon-name-part-type="genus" reg="Diaporthe">Diaporthe</tp:taxon-name-part> <tp:taxon-name-part taxon-name-part-type="species" reg="rostrata">rostrata</tp:taxon-name-part></tp:taxon-name></italic> from <italic><tp:taxon-name><tp:taxon-name-part taxon-name-part-type="genus" reg="Juglans">Juglans</tp:taxon-name-part> <tp:taxon-name-part taxon-name-part-type="species" reg="mandshurica">mandshurica</tp:taxon-name-part></tp:taxon-name></italic> causing walnut dieback in China. <xref ref-type="bibr" rid="B56">Yang et al. (2017)</xref> introduced <italic><tp:taxon-name><tp:taxon-name-part taxon-name-part-type="genus" reg="Diaporthe">D.</tp:taxon-name-part> <tp:taxon-name-part taxon-name-part-type="species" reg="juglandicola">juglandicola</tp:taxon-name-part></tp:taxon-name></italic> as a sister clade with <italic><tp:taxon-name><tp:taxon-name-part taxon-name-part-type="genus" reg="Diaporthe">D.</tp:taxon-name-part> <tp:taxon-name-part taxon-name-part-type="species" reg="rostrata">rostrata</tp:taxon-name-part></tp:taxon-name></italic>, but it has no conspicuous <tp:taxon-name><tp:taxon-name-part taxon-name-part-type="genus" reg="Diaporthe"/><tp:taxon-name-part taxon-name-part-type="species" reg="rostrate">rostrate</tp:taxon-name-part></tp:taxon-name> necks on the bark. However, we recommend to treat <italic><tp:taxon-name><tp:taxon-name-part taxon-name-part-type="genus" reg="Diaporthe">D.</tp:taxon-name-part> <tp:taxon-name-part taxon-name-part-type="species" reg="juglandicola">juglandicola</tp:taxon-name-part></tp:taxon-name></italic> as a synonym of <italic><tp:taxon-name><tp:taxon-name-part taxon-name-part-type="genus" reg="Diaporthe">D.</tp:taxon-name-part> <tp:taxon-name-part taxon-name-part-type="species" reg="rostrate">rostrate</tp:taxon-name-part></tp:taxon-name></italic>, based on the same host species, and lacking of phylogenetic support to separate them after involving our current materials (CF 2019807 and CF 2019910) with conspicuous <tp:taxon-name><tp:taxon-name-part taxon-name-part-type="genus" reg="Diaporthe"/><tp:taxon-name-part taxon-name-part-type="species" reg="rostrate">rostrate</tp:taxon-name-part></tp:taxon-name> necks.</p></tp:treatment-sec><ref-list><ref id="B18"><mixed-citation xmlns:xlink="http://www.w3.org/1999/xlink" xlink:type="simple"><person-group><name name-style="western"><surname>Fan</surname><given-names>XL</given-names></name><name name-style="western"><surname>Hyde</surname><given-names>KD</given-names></name><name name-style="western"><surname>Udayanga</surname><given-names>D</given-names></name><name name-style="western"><surname>Wu</surname><given-names>XY</given-names></name><name name-style="western"><surname>Tian</surname><given-names>CM</given-names></name></person-group> (<year>2015</year>) <article-title><italic><tp:taxon-name><tp:taxon-name-part taxon-name-part-type="genus">Diaporthe</tp:taxon-name-part> <tp:taxon-name-part taxon-name-part-type="species">rostrata</tp:taxon-name-part></tp:taxon-name></italic>, a novel ascomycete from <italic><tp:taxon-name><tp:taxon-name-part taxon-name-part-type="genus">Juglans</tp:taxon-name-part> <tp:taxon-name-part taxon-name-part-type="species">mandshurica</tp:taxon-name-part></tp:taxon-name></italic> associated with walnut dieback.</article-title><source>Mycological Progress</source><volume>14</volume>: <fpage>1</fpage>–<lpage>8</lpage>. <ext-link xlink:type="simple" ext-link-type="doi" xlink:href="10.1007/s11557-015-1104-5">https://doi.org/10.1007/s11557-015-1104-5</ext-link></mixed-citation></ref><ref id="B56"><mixed-citation xmlns:xlink="http://www.w3.org/1999/xlink" xlink:type="simple"><person-group><name name-style="western"><surname>Yang</surname><given-names>Q</given-names></name><name name-style="western"><surname>Fan</surname><given-names>XL</given-names></name><name name-style="western"><surname>Du</surname><given-names>Z</given-names></name><name name-style="western"><surname>Tian</surname><given-names>CM</given-names></name></person-group> (<year>2017</year>) <article-title><italic><tp:taxon-name><tp:taxon-name-part taxon-name-part-type="genus">Diaporthe</tp:taxon-name-part> <tp:taxon-name-part taxon-name-part-type="species">juglandicola</tp:taxon-name-part></tp:taxon-name></italic> sp. nov. (<tp:taxon-name><tp:taxon-name-part taxon-name-part-type="order">Diaporthales</tp:taxon-name-part></tp:taxon-name>, <tp:taxon-name><tp:taxon-name-part taxon-name-part-type="class">Ascomycetes</tp:taxon-name-part></tp:taxon-name>), evidenced by morphological characters and phylogenetic analysis.</article-title><source>Mycosphere</source><volume>8</volume>: <fpage>817</fpage>–<lpage>826</lpage>. <ext-link xlink:type="simple" ext-link-type="doi" xlink:href="10.5943/mycosphere/8/5/3">https://doi.org/10.5943/mycosphere/8/5/3</ext-link></mixed-citation></ref></ref-list></tp:taxon-treatment>
