# Supplementary material for: Diaporthalean fungi associated with canker and dieback of trees from Mount Dongling in Beijing, China
Source: MycoKeys. 2019 Oct 16;59:67–94. doi: 10.3897/mycokeys.59.38055 (PMC6811392; doi:10.3897/mycokeys.59.38055)
Supplement: XML Treatment for Dendrostoma [file mycokeys.59.38055-treatment7.xml]

<!DOCTYPE tp:taxon-treatment
  PUBLIC "-//TaxonX//DTD Taxonomic Treatment Publishing DTD v0 20100105//EN" "tax-treatment-NSO.dtd">
<tp:taxon-treatment xmlns:tp="http://www.plazi.org/taxpub"><tp:treatment-meta><kwd-group><label>Taxon classification</label><kwd><named-content xmlns:xlink="http://www.w3.org/1999/xlink" content-type="kingdom">Fungi</named-content></kwd><kwd><named-content xmlns:xlink="http://www.w3.org/1999/xlink" content-type="order">Diaporthales</named-content></kwd><kwd><named-content xmlns:xlink="http://www.w3.org/1999/xlink" content-type="family">Diaporthaceae</named-content></kwd></kwd-group><mixed-citation publication-type="journal"><person-group><name><surname>Zhu</surname><given-names>Haiyan</given-names></name><name><surname>Pan</surname><given-names>Meng</given-names></name><name><surname>Bonthond</surname><given-names>Guido</given-names></name><name><surname>Tian</surname><given-names>Chengming</given-names></name><name><surname>Fan</surname><given-names>Xinlei</given-names></name></person-group><article-title>Diaporthalean fungi associated with canker and dieback of trees from Mount Dongling in Beijing, China</article-title><source>MycoKeys</source><day>16</day><month>10</month><year>2019</year><volume>59</volume><fpage>67</fpage><lpage>94</lpage><pub-id pub-id-type="doi">10.3897/mycokeys.59.38055</pub-id></mixed-citation></tp:treatment-meta><tp:nomenclature><tp:taxon-name><object-id xmlns:xlink="http://www.w3.org/1999/xlink" content-type="arpha" xlink:type="simple">55280BE3-851F-5CC5-8B91-BC6EB182F7ED</object-id>
              <tp:taxon-name-part taxon-name-part-type="genus" reg="Dendrostoma">Dendrostoma</tp:taxon-name-part>
            </tp:taxon-name><tp:taxon-authority>X.L. Fan &amp; C.M. Tian, Persoonia 40: 124 (2018)</tp:taxon-authority></tp:nomenclature><tp:treatment-sec sec-type="type species" id="SECID0ENHAI"><title>Type species.</title><p><italic><tp:taxon-name><tp:taxon-name-part taxon-name-part-type="genus" reg="Dendrostoma">Dendrostoma</tp:taxon-name-part> <tp:taxon-name-part taxon-name-part-type="species" reg="mali">mali</tp:taxon-name-part></tp:taxon-name></italic> X.L. Fan &amp; C.M. Tian, <tp:taxon-name><tp:taxon-name-part taxon-name-part-type="genus" reg="Persoonia">Persoonia</tp:taxon-name-part></tp:taxon-name> 40: 124 (2018).</p></tp:treatment-sec><tp:treatment-sec sec-type="notes" id="SECID0EEIAI"><title>Notes.</title><p><italic><tp:taxon-name><tp:taxon-name-part taxon-name-part-type="genus" reg="Dendrostoma">Dendrostoma</tp:taxon-name-part></tp:taxon-name></italic> was introduced by <xref ref-type="bibr" rid="B14">Fan et al. (2018a)</xref> as a phytopathogenic genus, causing canker diseases on several economic hardwoods such as <italic><tp:taxon-name><tp:taxon-name-part taxon-name-part-type="genus" reg="Malus">Malus</tp:taxon-name-part> <tp:taxon-name-part taxon-name-part-type="species" reg="spectabilis">spectabilis</tp:taxon-name-part></tp:taxon-name></italic>, <italic><tp:taxon-name><tp:taxon-name-part taxon-name-part-type="genus" reg="Osmanthus">Osmanthus</tp:taxon-name-part> <tp:taxon-name-part taxon-name-part-type="species" reg="fragrans">fragrans</tp:taxon-name-part></tp:taxon-name></italic> and <italic><tp:taxon-name><tp:taxon-name-part taxon-name-part-type="genus" reg="Quercus">Quercus</tp:taxon-name-part> <tp:taxon-name-part taxon-name-part-type="species" reg="acutissima">acutissima</tp:taxon-name-part></tp:taxon-name></italic>. <xref ref-type="bibr" rid="B29">Jiang et al. (2019b)</xref> accepted 14 species of <italic><tp:taxon-name><tp:taxon-name-part taxon-name-part-type="genus" reg="Dendrostoma">Dendrostoma</tp:taxon-name-part></tp:taxon-name></italic> using a concatenated matrix of four genes (ITS, LSU, <italic>rpb2</italic> and <italic>tef1-α</italic>), including 10 new species associated with chestnut and oak canker disease in China. Here we recommend a set of three genes (ITS, <italic>rpb2</italic> and <italic>tef1-α</italic>) to separate species of this genus.</p></tp:treatment-sec><ref-list><ref id="B14"><mixed-citation xmlns:xlink="http://www.w3.org/1999/xlink" xlink:type="simple"><person-group><name name-style="western"><surname>Fan</surname><given-names>XL</given-names></name><name name-style="western"><surname>Bezerra</surname><given-names>JDP</given-names></name><name name-style="western"><surname>Tian</surname><given-names>CM</given-names></name><name name-style="western"><surname>Crous</surname><given-names>PW</given-names></name></person-group> (<year>2018a</year>) <article-title>Families and genera of diaporthalean fungi associated with canker and dieback of tree hosts.</article-title><source><tp:taxon-name><tp:taxon-name-part taxon-name-part-type="genus">Persoonia</tp:taxon-name-part></tp:taxon-name></source><volume>40</volume>: <fpage>119</fpage>–<lpage>134</lpage>. <ext-link xlink:type="simple" ext-link-type="doi" xlink:href="10.3767/persoonia.2018.40.05">https://doi.org/10.3767/persoonia.2018.40.05</ext-link></mixed-citation></ref><ref id="B29"><mixed-citation xmlns:xlink="http://www.w3.org/1999/xlink" xlink:type="simple"><person-group><name name-style="western"><surname>Jiang</surname><given-names>N</given-names></name><name name-style="western"><surname>Fan</surname><given-names>XL</given-names></name><name name-style="western"><surname>Crous</surname><given-names>PW</given-names></name><name name-style="western"><surname>Tian</surname><given-names>CM</given-names></name></person-group> (<year>2019b</year>) <article-title>Species of <italic><tp:taxon-name><tp:taxon-name-part taxon-name-part-type="genus">Dendrostoma</tp:taxon-name-part></tp:taxon-name></italic> (<tp:taxon-name><tp:taxon-name-part taxon-name-part-type="genus">Erythrogloeaceae</tp:taxon-name-part></tp:taxon-name>, <tp:taxon-name><tp:taxon-name-part taxon-name-part-type="order">Diaporthales</tp:taxon-name-part></tp:taxon-name>) associated with chestnut and oak canker diseases in China.</article-title><source>MycoKeys</source><volume>48</volume>: <fpage>67</fpage>–<lpage>96</lpage>. <ext-link xlink:type="simple" ext-link-type="doi" xlink:href="10.3897/mycokeys.48.31715">https://doi.org/10.3897/mycokeys.48.31715</ext-link></mixed-citation></ref></ref-list></tp:taxon-treatment>
