# Supplementary material for: Diaporthalean fungi associated with canker and dieback of trees from Mount Dongling in Beijing, China
Source: MycoKeys. 2019 Oct 16;59:67–94. doi: 10.3897/mycokeys.59.38055 (PMC6811392; doi:10.3897/mycokeys.59.38055)
Supplement: XML Treatment for Dendrostoma donglinensis [file mycokeys.59.38055-treatment8.xml]

<!DOCTYPE tp:taxon-treatment
  PUBLIC "-//TaxonX//DTD Taxonomic Treatment Publishing DTD v0 20100105//EN" "tax-treatment-NSO.dtd">
<tp:taxon-treatment xmlns:tp="http://www.plazi.org/taxpub"><tp:treatment-meta><kwd-group><label>Taxon classification</label><kwd><named-content xmlns:xlink="http://www.w3.org/1999/xlink" content-type="kingdom">Fungi</named-content></kwd><kwd><named-content xmlns:xlink="http://www.w3.org/1999/xlink" content-type="order">Diaporthales</named-content></kwd><kwd><named-content xmlns:xlink="http://www.w3.org/1999/xlink" content-type="family">Diaporthaceae</named-content></kwd></kwd-group><mixed-citation publication-type="journal"><person-group><name><surname>Zhu</surname><given-names>Haiyan</given-names></name><name><surname>Pan</surname><given-names>Meng</given-names></name><name><surname>Bonthond</surname><given-names>Guido</given-names></name><name><surname>Tian</surname><given-names>Chengming</given-names></name><name><surname>Fan</surname><given-names>Xinlei</given-names></name></person-group><article-title>Diaporthalean fungi associated with canker and dieback of trees from Mount Dongling in Beijing, China</article-title><source>MycoKeys</source><day>16</day><month>10</month><year>2019</year><volume>59</volume><fpage>67</fpage><lpage>94</lpage><pub-id pub-id-type="doi">10.3897/mycokeys.59.38055</pub-id></mixed-citation></tp:treatment-meta><tp:nomenclature><tp:taxon-name><object-id xmlns:xlink="http://www.w3.org/1999/xlink" content-type="arpha" xlink:type="simple">516759AC-FE6A-5D61-B47A-C24513F51EF9</object-id>
              <tp:taxon-name-part taxon-name-part-type="genus" reg="Dendrostoma">Dendrostoma</tp:taxon-name-part>
              <tp:taxon-name-part taxon-name-part-type="species" reg="donglinensis">donglinensis</tp:taxon-name-part>
              <object-id xmlns:xlink="http://www.w3.org/1999/xlink" content-type="mycobank" xlink:type="simple">832194</object-id>
            </tp:taxon-name><tp:taxon-authority>H.Y. Zhu &amp; X.L. Fan</tp:taxon-authority><tp:taxon-status xmlns:xlink="http://www.w3.org/1999/xlink" xlink:type="simple">sp. nov.</tp:taxon-status><xref ref-type="fig" rid="F11">Fig. 7</xref></tp:nomenclature><tp:treatment-sec sec-type="etymology" id="SECID0EWLAI"><title>Etymology.</title><p>Named after the location where it was collected, Mount Dongling.</p></tp:treatment-sec><tp:treatment-sec sec-type="Holotype" id="SECID0E2LAI"><title>Holotype.</title><p>CHINA, Beijing City, Mentougou District, Mount Dongling, Xiaolongmen Forestry Centre (<named-content xmlns:xlink="http://www.w3.org/1999/xlink" content-type="dwc:verbatimCoordinates" xlink:type="simple"><named-content content-type="geo-json" specific-use="{&#34;type&#34;:&#34;Point&#34;,&#34;coordinates&#34;:[115.447575,39.972117]}" id="NCID0EEMAI" xlink:type="simple">39°58'19.62"N, 115°26'51.27"E</named-content></named-content>), from branches of <italic><tp:taxon-name><tp:taxon-name-part taxon-name-part-type="genus" reg="Quercus">Quercus</tp:taxon-name-part> <tp:taxon-name-part taxon-name-part-type="species" reg="mongolica">mongolica</tp:taxon-name-part></tp:taxon-name></italic> Fisch. ex Ledeb., 18 Aug. 2017, H.Y. Zhu &amp; X.L. Fan, deposited by X.L. Fan, holotype CF 2019903, ex-type living culture <abbrev xmlns:xlink="http://www.w3.org/1999/xlink" content-type="institution" xlink:title="China Forestry Culture Collection Centre" id="ABBRID0EUMAI" xlink:type="simple">CFCC</abbrev> 53148.</p></tp:treatment-sec><tp:treatment-sec sec-type="description" id="SECID0EZMAI"><title>Description.</title><p>Sexual morph: not observed. Asexual morph: Pycnidial stromata immersed in the bark, scattered, erumpent through the surface of bark, unilocular, with a conspicuous central column. Central column beneath the disc more or less conical, yellow. Conceptacle absent. Ectostromatic disc hyaline, circular to ovoid, 750–1190 µm in diam., with a single ostiole per disc. Ostiole grey to black, at the same level as the disc surface, 240–270 μm in diam. Locule single, circular to irregular, undivided, 550–750 µm in diam. Conidiophores hyaline, unbranched, approximately cylindrical. Conidiogenous cells enteroblastic, phialidic. Conidia hyaline, fusoid, acute at each end, smooth or occasional not smooth, aseptate, 16.5–20.5 × 2–3.5 (av. = 18 ± 1.1 × 3 ± 0.3, n = 30) μm.</p></tp:treatment-sec><tp:treatment-sec sec-type="description" id="SECID0E5MAI"><title>Culture characteristics.</title><p>Cultures on PDA are initially white, growing slowly to 2 cm in diam. after 3 days and 4 cm after 14 days, becoming salmon in the center after 7–10 days. Growth stops when colony reaches 8 cm and cultures becoming salmon to honey after the 30 days. Colonies are felty with a uniform texture; sterile.</p></tp:treatment-sec><tp:treatment-sec sec-type="material" id="SECID0EDNAI"><title>Additional material examined.</title><p>CHINA, Beijing City, Mentougou District, Mount Dongling, Xiaolongmen Forestry Centre (<named-content xmlns:xlink="http://www.w3.org/1999/xlink" content-type="dwc:verbatimCoordinates" xlink:type="simple"><named-content content-type="geo-json" specific-use="{&#34;type&#34;:&#34;Point&#34;,&#34;coordinates&#34;:[115.447575,39.972117]}" id="NCID0EMNAI" xlink:type="simple">39°58'19.62"N, 115°26'51.27"E</named-content></named-content>), from branches of <italic><tp:taxon-name><tp:taxon-name-part taxon-name-part-type="genus" reg="Quercus">Quercus</tp:taxon-name-part> <tp:taxon-name-part taxon-name-part-type="species" reg="mongolica">mongolica</tp:taxon-name-part></tp:taxon-name></italic> Fisch. ex Ledeb., 18 Aug. 2017, H.Y. Zhu &amp; X.L. Fan, deposited by X.L. Fan, CF 2019887, living culture <abbrev xmlns:xlink="http://www.w3.org/1999/xlink" content-type="institution" xlink:title="China Forestry Culture Collection Centre" id="ABBRID0E3NAI" xlink:type="simple">CFCC</abbrev> 53149; <italic>ibid.</italic> CF 2019805, living culture <abbrev xmlns:xlink="http://www.w3.org/1999/xlink" content-type="institution" xlink:title="China Forestry Culture Collection Centre" id="ABBRID0EDOAI" xlink:type="simple">CFCC</abbrev> 53150.</p></tp:treatment-sec><tp:treatment-sec sec-type="notes" id="SECID0EIOAI"><title>Notes.</title><p><italic><tp:taxon-name><tp:taxon-name-part taxon-name-part-type="genus" reg="Dendrostoma">Dendrostoma</tp:taxon-name-part> <tp:taxon-name-part taxon-name-part-type="species" reg="donglinensis">donglinensis</tp:taxon-name-part></tp:taxon-name></italic> is associated with canker disease of <italic><tp:taxon-name><tp:taxon-name-part taxon-name-part-type="genus" reg="Quercus">Quercus</tp:taxon-name-part> <tp:taxon-name-part taxon-name-part-type="species" reg="mongolica">mongolica</tp:taxon-name-part></tp:taxon-name></italic> in China. It can be distinguished from its closest relative <italic><tp:taxon-name><tp:taxon-name-part taxon-name-part-type="genus" reg="Diaporthe">D.</tp:taxon-name-part> <tp:taxon-name-part taxon-name-part-type="species" reg="parasiticum">parasiticum</tp:taxon-name-part></tp:taxon-name></italic> by its fusoid, acute at each end and larger conidia (16.5–20.5 × 2–3.5 vs. 9.3–11.7 ×2.8–3.3 μm). The isolates are phylogenetically distinct from all other available strains of <italic><tp:taxon-name><tp:taxon-name-part taxon-name-part-type="genus" reg="Dendrostoma">Dendrostoma</tp:taxon-name-part></tp:taxon-name></italic> included in this study and we therefore describe this species as new, based on DNA sequence data and morphology.</p><fig id="F11" position="float" orientation="portrait"><object-id xmlns:xlink="http://www.w3.org/1999/xlink" content-type="doi" xlink:type="simple">10.3897/mycokeys.59.38055.figure7</object-id><object-id xmlns:xlink="http://www.w3.org/1999/xlink" content-type="arpha" xlink:type="simple">C5F57B62-6CFB-5E96-BD51-01CA09D74C7D</object-id><label>Figure 7.</label><caption><p>Morphology of <italic><tp:taxon-name><tp:taxon-name-part taxon-name-part-type="genus" reg="Dendrostoma">Dendrostoma</tp:taxon-name-part> <tp:taxon-name-part taxon-name-part-type="species" reg="donglinensis">donglinensis</tp:taxon-name-part></tp:taxon-name></italic> from <italic><tp:taxon-name><tp:taxon-name-part taxon-name-part-type="genus" reg="Quercus">Quercus</tp:taxon-name-part> <tp:taxon-name-part taxon-name-part-type="species" reg="mongolica">mongolica</tp:taxon-name-part></tp:taxon-name></italic> (CF 2019903). <bold>A–E</bold> Habit of conidiomata on twig <bold>F</bold> transverse section of conidioma <bold>G</bold> longitudinal section through conidioma <bold>H</bold> conidiophores and conidiogenous cells <bold>I</bold> conidia <bold>J</bold> colonies on PDA at 3 days (left) and 30 days (right). Scale bars: 1mm (<bold>A</bold>); 500 μm (<bold>B–G</bold>); 10 μm (<bold>H, I</bold>).</p></caption><graphic xmlns:xlink="http://www.w3.org/1999/xlink" xlink:href="mycokeys-59-067-g011.jpg" position="float" orientation="portrait" xlink:type="simple" id="oo_347625.jpg"><uri content-type="original_file" xlink:type="simple">https://binary.pensoft.net/fig/347625</uri></graphic></fig></tp:treatment-sec></tp:taxon-treatment>
