# Supplementary material for: Diaporthalean fungi associated with canker and dieback of trees from Mount Dongling in Beijing, China
Source: MycoKeys. 2019 Oct 16;59:67–94. doi: 10.3897/mycokeys.59.38055 (PMC6811392; doi:10.3897/mycokeys.59.38055)
Supplement: XML Treatment for Juglanconis [file mycokeys.59.38055-treatment10.xml]

<!DOCTYPE tp:taxon-treatment
  PUBLIC "-//TaxonX//DTD Taxonomic Treatment Publishing DTD v0 20100105//EN" "tax-treatment-NSO.dtd">
<tp:taxon-treatment xmlns:tp="http://www.plazi.org/taxpub"><tp:treatment-meta><kwd-group><label>Taxon classification</label><kwd><named-content xmlns:xlink="http://www.w3.org/1999/xlink" content-type="kingdom">Fungi</named-content></kwd><kwd><named-content xmlns:xlink="http://www.w3.org/1999/xlink" content-type="order">Diaporthales</named-content></kwd><kwd><named-content xmlns:xlink="http://www.w3.org/1999/xlink" content-type="family">Diaporthaceae</named-content></kwd></kwd-group><mixed-citation publication-type="journal"><person-group><name><surname>Zhu</surname><given-names>Haiyan</given-names></name><name><surname>Pan</surname><given-names>Meng</given-names></name><name><surname>Bonthond</surname><given-names>Guido</given-names></name><name><surname>Tian</surname><given-names>Chengming</given-names></name><name><surname>Fan</surname><given-names>Xinlei</given-names></name></person-group><article-title>Diaporthalean fungi associated with canker and dieback of trees from Mount Dongling in Beijing, China</article-title><source>MycoKeys</source><day>16</day><month>10</month><year>2019</year><volume>59</volume><fpage>67</fpage><lpage>94</lpage><pub-id pub-id-type="doi">10.3897/mycokeys.59.38055</pub-id></mixed-citation></tp:treatment-meta><tp:nomenclature><tp:taxon-name><object-id xmlns:xlink="http://www.w3.org/1999/xlink" content-type="arpha" xlink:type="simple">AEF8C38F-3E81-5CE8-99F0-A7AADD44F84D</object-id>
              <tp:taxon-name-part taxon-name-part-type="genus" reg="Juglanconis">Juglanconis</tp:taxon-name-part>
            </tp:taxon-name><tp:taxon-authority>Voglmayr &amp; Jaklitsch, Persoonia 38: 142 (2017)</tp:taxon-authority></tp:nomenclature><tp:treatment-sec sec-type="type species" id="SECID0ERUAI"><title>Type species.</title><p><italic><tp:taxon-name><tp:taxon-name-part taxon-name-part-type="genus" reg="Juglanconis">Juglanconis</tp:taxon-name-part> <tp:taxon-name-part taxon-name-part-type="species" reg="juglandina">juglandina</tp:taxon-name-part></tp:taxon-name></italic> (Kunze) Voglmayr &amp; Jaklitsch, <italic><tp:taxon-name><tp:taxon-name-part taxon-name-part-type="genus" reg="Persoonia">Persoonia</tp:taxon-name-part></tp:taxon-name></italic> 38: 144 (2017).</p></tp:treatment-sec><tp:treatment-sec sec-type="notes" id="SECID0EJVAI"><title>Notes.</title><p><italic><tp:taxon-name><tp:taxon-name-part taxon-name-part-type="genus" reg="Juglanconis">Juglanconis</tp:taxon-name-part></tp:taxon-name></italic> was introduced by <xref ref-type="bibr" rid="B50">Voglmayr et al. (2017)</xref> to accommodate previous <italic><tp:taxon-name><tp:taxon-name-part taxon-name-part-type="genus" reg="Melanconium">Melanconium</tp:taxon-name-part> <tp:taxon-name-part taxon-name-part-type="species" reg="juglandinum">juglandinum</tp:taxon-name-part></tp:taxon-name></italic>, <italic><tp:taxon-name><tp:taxon-name-part taxon-name-part-type="genus" reg="Melanconium">M.</tp:taxon-name-part> <tp:taxon-name-part taxon-name-part-type="species" reg="oblongum">oblongum</tp:taxon-name-part></tp:taxon-name></italic> and <italic><tp:taxon-name><tp:taxon-name-part taxon-name-part-type="genus" reg="Melanconium">M.</tp:taxon-name-part> <tp:taxon-name-part taxon-name-part-type="species" reg="pterocaryae">pterocaryae</tp:taxon-name-part></tp:taxon-name></italic> based on morphology and DNA data of type materials. The genus is restricted to one host in <tp:taxon-name><tp:taxon-name-part taxon-name-part-type="family">Juglandaceae</tp:taxon-name-part></tp:taxon-name>, which is identified by having perithecial ascomata, 8-spored asci with an apical ring, hyaline, bicelled ascospores in the sexual morph; and acervular conidiomata, brown conidia with gelatinous sheaths in asexual morph (<xref ref-type="bibr" rid="B50">Voglmayr et al. 2017</xref>). <italic><tp:taxon-name><tp:taxon-name-part taxon-name-part-type="genus" reg="Juglanconis">Juglanconis</tp:taxon-name-part></tp:taxon-name></italic> includes five species (<italic><tp:taxon-name><tp:taxon-name-part taxon-name-part-type="genus" reg="Juglanconis">J.</tp:taxon-name-part> <tp:taxon-name-part taxon-name-part-type="species" reg="appendiculata">appendiculata</tp:taxon-name-part></tp:taxon-name></italic>, <italic><tp:taxon-name><tp:taxon-name-part taxon-name-part-type="genus" reg="Juglanconis">J.</tp:taxon-name-part> <tp:taxon-name-part taxon-name-part-type="species" reg="japonica">japonica</tp:taxon-name-part></tp:taxon-name></italic>, <italic><tp:taxon-name><tp:taxon-name-part taxon-name-part-type="genus" reg="Juglanconis">J.</tp:taxon-name-part> <tp:taxon-name-part taxon-name-part-type="species" reg="juglandina">juglandina</tp:taxon-name-part></tp:taxon-name></italic>, <italic><tp:taxon-name><tp:taxon-name-part taxon-name-part-type="genus" reg="Juglanconis">J.</tp:taxon-name-part> <tp:taxon-name-part taxon-name-part-type="species" reg="oblonga">oblonga</tp:taxon-name-part></tp:taxon-name></italic> and <italic><tp:taxon-name><tp:taxon-name-part taxon-name-part-type="genus" reg="Juglanconis">J.</tp:taxon-name-part> <tp:taxon-name-part taxon-name-part-type="species" reg="pterocaryae">pterocaryae</tp:taxon-name-part></tp:taxon-name></italic>) (<xref ref-type="bibr" rid="B51">Voglmayr et al. 2019</xref>), of which <italic><tp:taxon-name><tp:taxon-name-part taxon-name-part-type="genus" reg="Juglanconis">J.</tp:taxon-name-part> <tp:taxon-name-part taxon-name-part-type="species" reg="juglandina">juglandina</tp:taxon-name-part></tp:taxon-name></italic> and <italic><tp:taxon-name><tp:taxon-name-part taxon-name-part-type="genus" reg="Juglanconis">J.</tp:taxon-name-part> <tp:taxon-name-part taxon-name-part-type="species" reg="oblonga">oblonga</tp:taxon-name-part></tp:taxon-name></italic> are common pathogens in <italic><tp:taxon-name><tp:taxon-name-part taxon-name-part-type="genus" reg="Juglans">Juglans</tp:taxon-name-part></tp:taxon-name></italic> spp. in China (<xref ref-type="bibr" rid="B15">Fan et al. 2018b</xref>).</p></tp:treatment-sec><ref-list><ref id="B50"><mixed-citation xmlns:xlink="http://www.w3.org/1999/xlink" xlink:type="simple"><person-group><name name-style="western"><surname>Voglmayr</surname><given-names>H</given-names></name><name name-style="western"><surname>Castlebury</surname><given-names>LA</given-names></name><name name-style="western"><surname>Jaklitsch</surname><given-names>WM</given-names></name></person-group> (<year>2017</year>) <article-title><italic><tp:taxon-name><tp:taxon-name-part taxon-name-part-type="genus">Juglanconis</tp:taxon-name-part></tp:taxon-name></italic> gen. nov. on <tp:taxon-name><tp:taxon-name-part taxon-name-part-type="family">Juglandaceae</tp:taxon-name-part></tp:taxon-name>, and the new family <tp:taxon-name><tp:taxon-name-part taxon-name-part-type="family">Juglanconidaceae</tp:taxon-name-part></tp:taxon-name> (<tp:taxon-name><tp:taxon-name-part taxon-name-part-type="order">Diaporthales</tp:taxon-name-part></tp:taxon-name>).</article-title><source><tp:taxon-name><tp:taxon-name-part taxon-name-part-type="genus">Persoonia</tp:taxon-name-part></tp:taxon-name></source><volume>38</volume>: <fpage>136</fpage>–<lpage>155</lpage>. <ext-link xlink:type="simple" ext-link-type="doi" xlink:href="10.3767/003158517X694768">https://doi.org/10.3767/003158517X694768</ext-link></mixed-citation></ref><ref id="B51"><mixed-citation xmlns:xlink="http://www.w3.org/1999/xlink" xlink:type="simple"><person-group><name name-style="western"><surname>Voglmayr</surname><given-names>H</given-names></name><name name-style="western"><surname>Jaklitsch</surname><given-names>WM</given-names></name><name name-style="western"><surname>Mohammadi</surname><given-names>H</given-names></name><name name-style="western"><surname>Chakusary</surname><given-names>MK</given-names></name></person-group> (<year>2019</year>) <article-title>The genus <italic><tp:taxon-name><tp:taxon-name-part taxon-name-part-type="genus">Juglanconis</tp:taxon-name-part></tp:taxon-name></italic> (<tp:taxon-name><tp:taxon-name-part taxon-name-part-type="order">Diaporthales</tp:taxon-name-part></tp:taxon-name>) on <italic><tp:taxon-name><tp:taxon-name-part taxon-name-part-type="genus">Pterocarya</tp:taxon-name-part></tp:taxon-name></italic>.</article-title><source>Mycological Progress</source><volume>18</volume>: <fpage>425</fpage>–<lpage>427</lpage>. <ext-link xlink:type="simple" ext-link-type="doi" xlink:href="10.1007/s11557-018-01464-0">https://doi.org/10.1007/s11557-018-01464-0</ext-link></mixed-citation></ref><ref id="B15"><mixed-citation xmlns:xlink="http://www.w3.org/1999/xlink" xlink:type="simple"><person-group><name name-style="western"><surname>Fan</surname><given-names>XL</given-names></name><name name-style="western"><surname>Du</surname><given-names>Z</given-names></name><name name-style="western"><surname>Bezerra</surname><given-names>JDP</given-names></name><name name-style="western"><surname>Tian</surname><given-names>CM</given-names></name></person-group> (<year>2018b</year>) <article-title>Taxonomic circumscription of melanconis-like fungi causing canker disease in China.</article-title><source>MycoKeys</source><volume>42</volume>: <fpage>89</fpage>–<lpage>124</lpage>. <ext-link xlink:type="simple" ext-link-type="doi" xlink:href="10.3897/mycokeys.42.29634">https://doi.org/10.3897/mycokeys.42.29634</ext-link></mixed-citation></ref></ref-list></tp:taxon-treatment>
