# Supplementary material for: Diaporthalean fungi associated with canker and dieback of trees from Mount Dongling in Beijing, China
Source: MycoKeys. 2019 Oct 16;59:67–94. doi: 10.3897/mycokeys.59.38055 (PMC6811392; doi:10.3897/mycokeys.59.38055)
Supplement: XML Treatment for Juglanconis oblonga [file mycokeys.59.38055-treatment11.xml]

<!DOCTYPE tp:taxon-treatment
  PUBLIC "-//TaxonX//DTD Taxonomic Treatment Publishing DTD v0 20100105//EN" "tax-treatment-NSO.dtd">
<tp:taxon-treatment xmlns:tp="http://www.plazi.org/taxpub"><tp:treatment-meta><kwd-group><label>Taxon classification</label><kwd><named-content xmlns:xlink="http://www.w3.org/1999/xlink" content-type="kingdom">Fungi</named-content></kwd><kwd><named-content xmlns:xlink="http://www.w3.org/1999/xlink" content-type="order">Diaporthales</named-content></kwd><kwd><named-content xmlns:xlink="http://www.w3.org/1999/xlink" content-type="family">Diaporthaceae</named-content></kwd></kwd-group><mixed-citation publication-type="journal"><person-group><name><surname>Zhu</surname><given-names>Haiyan</given-names></name><name><surname>Pan</surname><given-names>Meng</given-names></name><name><surname>Bonthond</surname><given-names>Guido</given-names></name><name><surname>Tian</surname><given-names>Chengming</given-names></name><name><surname>Fan</surname><given-names>Xinlei</given-names></name></person-group><article-title>Diaporthalean fungi associated with canker and dieback of trees from Mount Dongling in Beijing, China</article-title><source>MycoKeys</source><day>16</day><month>10</month><year>2019</year><volume>59</volume><fpage>67</fpage><lpage>94</lpage><pub-id pub-id-type="doi">10.3897/mycokeys.59.38055</pub-id></mixed-citation></tp:treatment-meta><tp:nomenclature><tp:taxon-name><object-id xmlns:xlink="http://www.w3.org/1999/xlink" content-type="arpha" xlink:type="simple">3DB386CA-39C7-509D-8F8D-69A43E2BEDFC</object-id>
              <tp:taxon-name-part taxon-name-part-type="genus" reg="Juglanconis">Juglanconis</tp:taxon-name-part>
              <tp:taxon-name-part taxon-name-part-type="species" reg="oblonga">oblonga</tp:taxon-name-part>
            </tp:taxon-name><tp:taxon-authority>(Berk.) Voglmayr &amp; Jaklitsch Persoonia 38: 147 (2017)</tp:taxon-authority><tp:nomenclature-citation-list><tp:nomenclature-citation><tp:taxon-name>
                  <tp:taxon-name-part taxon-name-part-type="genus" reg="Melanconium"/>
                  <tp:taxon-name-part taxon-name-part-type="species" reg="oblongum"/>
                </tp:taxon-name><comment>≡ <tp:taxon-name><tp:taxon-name-part taxon-name-part-type="genus" reg="Melanconium">Melanconium</tp:taxon-name-part> <tp:taxon-name-part taxon-name-part-type="species" reg="oblongum">oblongum</tp:taxon-name-part></tp:taxon-name> Berk., Grevillea 2 (22): 153 (1874) </comment></tp:nomenclature-citation><tp:nomenclature-citation><tp:taxon-name>
                  <tp:taxon-name-part taxon-name-part-type="genus" reg="Diaporthe"/>
                  <tp:taxon-name-part taxon-name-part-type="species" reg="juglandis"/>
                </tp:taxon-name><comment>≡ <tp:taxon-name><tp:taxon-name-part taxon-name-part-type="genus" reg="Diaporthe">Diaporthe</tp:taxon-name-part> <tp:taxon-name-part taxon-name-part-type="species" reg="juglandis">juglandis</tp:taxon-name-part></tp:taxon-name> Ellis &amp; Everh., Proc. Acad. Nat. Sci. Philadelphia 45: 448 (1893) </comment></tp:nomenclature-citation><tp:nomenclature-citation><tp:taxon-name>
                  <tp:taxon-name-part taxon-name-part-type="genus" reg="Melanconis"/>
                  <tp:taxon-name-part taxon-name-part-type="species" reg="juglandis"/>
                </tp:taxon-name><comment>≡ <tp:taxon-name><tp:taxon-name-part taxon-name-part-type="genus" reg="Melanconis">Melanconis</tp:taxon-name-part> <tp:taxon-name-part taxon-name-part-type="species" reg="juglandis">juglandis</tp:taxon-name-part></tp:taxon-name> (Ellis &amp; Everh.) A.H. Graves, Phytopathology 13: 311 (1923) </comment></tp:nomenclature-citation></tp:nomenclature-citation-list></tp:nomenclature><tp:treatment-sec sec-type="description" id="SECID0ET4AI"><title>Description.</title><p>See <xref ref-type="bibr" rid="B15">Fan et al. (2018b)</xref>.</p></tp:treatment-sec><tp:treatment-sec sec-type="material" id="SECID0E44AI"><title>Material examined.</title><p>CHINA, Beijing City, Mentougou District, Mount Dongling, Xiaolongmen Forestry Centre (<named-content xmlns:xlink="http://www.w3.org/1999/xlink" content-type="dwc:verbatimCoordinates" xlink:type="simple"><named-content content-type="geo-json" specific-use="{&#34;type&#34;:&#34;Point&#34;,&#34;coordinates&#34;:[115.462575,39.965189]}" id="NCID0EG5AI" xlink:type="simple">39°57'54.68"N, 115°27'45.27"E</named-content></named-content>), from branches of <italic><tp:taxon-name><tp:taxon-name-part taxon-name-part-type="genus" reg="Juglans">Juglans</tp:taxon-name-part> <tp:taxon-name-part taxon-name-part-type="species" reg="mandshurica">mandshurica</tp:taxon-name-part></tp:taxon-name></italic> Maxim., 22 Aug. 2017, H.Y. Zhu &amp; X.L. Fan, deposited by X.L. Fan, CF 2019906, living culture <abbrev xmlns:xlink="http://www.w3.org/1999/xlink" content-type="institution" xlink:title="China Forestry Culture Collection Centre" id="ABBRID0EW5AI" xlink:type="simple">CFCC</abbrev> 53151; <italic>ibid.</italic> CF 2019909, living culture <abbrev xmlns:xlink="http://www.w3.org/1999/xlink" content-type="institution" xlink:title="China Forestry Culture Collection Centre" id="ABBRID0E45AI" xlink:type="simple">CFCC</abbrev> 53152.</p></tp:treatment-sec><tp:treatment-sec sec-type="notes" id="SECID0EC6AI"><title>Notes.</title><p><italic><tp:taxon-name><tp:taxon-name-part taxon-name-part-type="genus" reg="Juglanconis">Juglanconis</tp:taxon-name-part> <tp:taxon-name-part taxon-name-part-type="species" reg="oblonga">oblonga</tp:taxon-name-part></tp:taxon-name></italic> (previous <italic><tp:taxon-name><tp:taxon-name-part taxon-name-part-type="genus" reg="Melanconium">Melanconium</tp:taxon-name-part> <tp:taxon-name-part taxon-name-part-type="species" reg="oblongum">oblongum</tp:taxon-name-part></tp:taxon-name></italic>) is associated with canker disease of <tp:taxon-name><tp:taxon-name-part taxon-name-part-type="family">Juglandaceae</tp:taxon-name-part></tp:taxon-name> hosts in North America and Southeast Asia (<xref ref-type="bibr" rid="B21">Graves 1923</xref>, <xref ref-type="bibr" rid="B50">Voglmayr et al. 2017</xref>, <xref ref-type="bibr" rid="B15">Fan et al. 2018b</xref>). This species is similar to <italic><tp:taxon-name><tp:taxon-name-part taxon-name-part-type="genus" reg="Juglanconis">J.</tp:taxon-name-part> <tp:taxon-name-part taxon-name-part-type="species" reg="juglandina">juglandina</tp:taxon-name-part></tp:taxon-name></italic> in disease symptoms but can be distinguished by its longer conidia (22 × 12.5 compared to 20 × 13 μm) and DNA sequence data (<xref ref-type="bibr" rid="B15">Fan et al. 2018b</xref>). This species is a common pathogen causing walnut canker in China (<xref ref-type="bibr" rid="B15">Fan et al. 2018b</xref>).</p></tp:treatment-sec><ref-list><ref id="B15"><mixed-citation xmlns:xlink="http://www.w3.org/1999/xlink" xlink:type="simple"><person-group><name name-style="western"><surname>Fan</surname><given-names>XL</given-names></name><name name-style="western"><surname>Du</surname><given-names>Z</given-names></name><name name-style="western"><surname>Bezerra</surname><given-names>JDP</given-names></name><name name-style="western"><surname>Tian</surname><given-names>CM</given-names></name></person-group> (<year>2018b</year>) <article-title>Taxonomic circumscription of melanconis-like fungi causing canker disease in China.</article-title><source>MycoKeys</source><volume>42</volume>: <fpage>89</fpage>–<lpage>124</lpage>. <ext-link xlink:type="simple" ext-link-type="doi" xlink:href="10.3897/mycokeys.42.29634">https://doi.org/10.3897/mycokeys.42.29634</ext-link></mixed-citation></ref><ref id="B21"><mixed-citation xmlns:xlink="http://www.w3.org/1999/xlink" xlink:type="simple"><person-group><name name-style="western"><surname>Graves</surname><given-names>AH</given-names></name></person-group> (<year>1923</year>) <article-title>The <italic><tp:taxon-name><tp:taxon-name-part taxon-name-part-type="genus">Melanconis</tp:taxon-name-part></tp:taxon-name></italic> disease of the butternut (<italic><tp:taxon-name><tp:taxon-name-part taxon-name-part-type="genus">Juglans</tp:taxon-name-part> <tp:taxon-name-part taxon-name-part-type="species">cinerra</tp:taxon-name-part></tp:taxon-name></italic> L.).</article-title><source>Phytopathplogy</source><volume>13</volume>: <fpage>411</fpage>–<lpage>435</lpage>.</mixed-citation></ref><ref id="B50"><mixed-citation xmlns:xlink="http://www.w3.org/1999/xlink" xlink:type="simple"><person-group><name name-style="western"><surname>Voglmayr</surname><given-names>H</given-names></name><name name-style="western"><surname>Castlebury</surname><given-names>LA</given-names></name><name name-style="western"><surname>Jaklitsch</surname><given-names>WM</given-names></name></person-group> (<year>2017</year>) <article-title><italic><tp:taxon-name><tp:taxon-name-part taxon-name-part-type="genus">Juglanconis</tp:taxon-name-part></tp:taxon-name></italic> gen. nov. on <tp:taxon-name><tp:taxon-name-part taxon-name-part-type="family">Juglandaceae</tp:taxon-name-part></tp:taxon-name>, and the new family <tp:taxon-name><tp:taxon-name-part taxon-name-part-type="family">Juglanconidaceae</tp:taxon-name-part></tp:taxon-name> (<tp:taxon-name><tp:taxon-name-part taxon-name-part-type="order">Diaporthales</tp:taxon-name-part></tp:taxon-name>).</article-title><source><tp:taxon-name><tp:taxon-name-part taxon-name-part-type="genus">Persoonia</tp:taxon-name-part></tp:taxon-name></source><volume>38</volume>: <fpage>136</fpage>–<lpage>155</lpage>. <ext-link xlink:type="simple" ext-link-type="doi" xlink:href="10.3767/003158517X694768">https://doi.org/10.3767/003158517X694768</ext-link></mixed-citation></ref></ref-list></tp:taxon-treatment>
