# Supplementary material for: Diaporthalean fungi associated with canker and dieback of trees from Mount Dongling in Beijing, China
Source: MycoKeys. 2019 Oct 16;59:67–94. doi: 10.3897/mycokeys.59.38055 (PMC6811392; doi:10.3897/mycokeys.59.38055)
Supplement: XML Treatment for Melanconidaceae [file mycokeys.59.38055-treatment12.xml]

<!DOCTYPE tp:taxon-treatment
  PUBLIC "-//TaxonX//DTD Taxonomic Treatment Publishing DTD v0 20100105//EN" "tax-treatment-NSO.dtd">
<tp:taxon-treatment xmlns:tp="http://www.plazi.org/taxpub"><tp:treatment-meta><kwd-group><label>Taxon classification</label><kwd><named-content xmlns:xlink="http://www.w3.org/1999/xlink" content-type="kingdom">Fungi</named-content></kwd><kwd><named-content xmlns:xlink="http://www.w3.org/1999/xlink" content-type="order">Diaporthales</named-content></kwd><kwd><named-content xmlns:xlink="http://www.w3.org/1999/xlink" content-type="family">Diaporthaceae</named-content></kwd></kwd-group><mixed-citation publication-type="journal"><person-group><name><surname>Zhu</surname><given-names>Haiyan</given-names></name><name><surname>Pan</surname><given-names>Meng</given-names></name><name><surname>Bonthond</surname><given-names>Guido</given-names></name><name><surname>Tian</surname><given-names>Chengming</given-names></name><name><surname>Fan</surname><given-names>Xinlei</given-names></name></person-group><article-title>Diaporthalean fungi associated with canker and dieback of trees from Mount Dongling in Beijing, China</article-title><source>MycoKeys</source><day>16</day><month>10</month><year>2019</year><volume>59</volume><fpage>67</fpage><lpage>94</lpage><pub-id pub-id-type="doi">10.3897/mycokeys.59.38055</pub-id></mixed-citation></tp:treatment-meta><tp:nomenclature><tp:taxon-name><object-id xmlns:xlink="http://www.w3.org/1999/xlink" content-type="arpha" xlink:type="simple">102DFBB1-A113-5982-8204-948A252E7B8B</object-id>
              <tp:taxon-name-part taxon-name-part-type="family">Melanconidaceae</tp:taxon-name-part>
            </tp:taxon-name><tp:taxon-authority>G. Winter, Rabenh. Krypt. -Fl., Edn 2 (Leipzig) 1(2): 764 (1886)</tp:taxon-authority></tp:nomenclature><tp:treatment-sec sec-type="type genus" id="SECID0EACBI"><title>Type genus.</title><p><italic><tp:taxon-name><tp:taxon-name-part taxon-name-part-type="genus" reg="Melanconis">Melanconis</tp:taxon-name-part></tp:taxon-name></italic> Tul. &amp; C. Tul., Select. Fung. Carpol. (Paris) 2: 115 (1863).</p></tp:treatment-sec><tp:treatment-sec sec-type="notes" id="SECID0ENCBI"><title>Notes.</title><p><tp:taxon-name><tp:taxon-name-part taxon-name-part-type="family">Melanconidaceae</tp:taxon-name-part></tp:taxon-name> was introduced by <xref ref-type="bibr" rid="B54">Winter (1886)</xref> and has been subject to some confusion due to the overlap in morphological characters between genera and the absence of DNA sequence data supporting the family concept (<xref ref-type="bibr" rid="B3">Barr 1978</xref>). <xref ref-type="bibr" rid="B6">Castlebury et al. (2002)</xref> and <xref ref-type="bibr" rid="B39">Rossman et al. (2007)</xref> restricted this family to a single genus <italic><tp:taxon-name><tp:taxon-name-part taxon-name-part-type="genus" reg="Melanconis">Melanconis</tp:taxon-name-part></tp:taxon-name></italic> based on LSU rDNA sequences, which was adapted by recent studies (<xref ref-type="bibr" rid="B40">Senanayake et al. 2017</xref>, <xref ref-type="bibr" rid="B15">Fan et al. 2018b</xref>).</p></tp:treatment-sec><ref-list><ref id="B54"><mixed-citation xmlns:xlink="http://www.w3.org/1999/xlink" xlink:type="simple"><person-group><name name-style="western"><surname>Winter</surname><given-names>G</given-names></name></person-group> (<year>1886</year>) <article-title><tp:taxon-name><tp:taxon-name-part taxon-name-part-type="kingdom">Fungi</tp:taxon-name-part></tp:taxon-name> Australienses.</article-title><source>Revue Mycologique Toulouse</source><volume>8</volume>: <fpage>207</fpage>–<lpage>213</lpage>.</mixed-citation></ref><ref id="B3"><mixed-citation xmlns:xlink="http://www.w3.org/1999/xlink" xlink:type="simple"><person-group><name name-style="western"><surname>Barr</surname><given-names>ME</given-names></name></person-group> (<year>1978</year>) <article-title>The <tp:taxon-name><tp:taxon-name-part taxon-name-part-type="order">Diaporthales</tp:taxon-name-part></tp:taxon-name> in North America with emphasis on <italic><tp:taxon-name><tp:taxon-name-part taxon-name-part-type="genus">Gnomonia</tp:taxon-name-part></tp:taxon-name></italic> and its segregates.</article-title><source>Mycologia Memoir</source><volume>7</volume>: <fpage>1</fpage>–<lpage>232</lpage>.</mixed-citation></ref><ref id="B6"><mixed-citation xmlns:xlink="http://www.w3.org/1999/xlink" xlink:type="simple"><person-group><name name-style="western"><surname>Castlebury</surname><given-names>LA</given-names></name><name name-style="western"><surname>Rossman</surname><given-names>AY</given-names></name><name name-style="western"><surname>Jaklitsch</surname><given-names>WJ</given-names></name><name name-style="western"><surname>Vasilyeva</surname><given-names>LN</given-names></name></person-group> (<year>2002</year>) <article-title>A preliminary overview of the <tp:taxon-name><tp:taxon-name-part taxon-name-part-type="order">Diaporthales</tp:taxon-name-part></tp:taxon-name> based on large subunit nuclear ribosomal DNA sequences.</article-title><source>Mycologia</source><volume>94</volume>: <fpage>1017</fpage>–<lpage>1031</lpage>. <ext-link xlink:type="simple" ext-link-type="doi" xlink:href="10.1080/15572536.2003.11833157">https://doi.org/10.1080/15572536.2003.11833157</ext-link></mixed-citation></ref><ref id="B39"><mixed-citation xmlns:xlink="http://www.w3.org/1999/xlink" xlink:type="simple"><person-group><name name-style="western"><surname>Rossman</surname><given-names>AY</given-names></name><name name-style="western"><surname>Farr</surname><given-names>DF</given-names></name><name name-style="western"><surname>Castlebury</surname><given-names>LA</given-names></name></person-group> (<year>2007</year>) <article-title>A review of the phylogeny and biology of the <tp:taxon-name><tp:taxon-name-part taxon-name-part-type="order">Diaporthales</tp:taxon-name-part></tp:taxon-name>.</article-title><source>Mycoscience</source><volume>48</volume>: <fpage>135</fpage>–<lpage>144</lpage>. <ext-link xlink:type="simple" ext-link-type="doi" xlink:href="10.1007/S10267-007-0347-7">https://doi.org/10.1007/S10267-007-0347-7</ext-link></mixed-citation></ref><ref id="B40"><mixed-citation xmlns:xlink="http://www.w3.org/1999/xlink" xlink:type="simple"><person-group><name name-style="western"><surname>Senanayake</surname><given-names>IC</given-names></name><name name-style="western"><surname>Crous</surname><given-names>PW</given-names></name><name name-style="western"><surname>Groenewald</surname><given-names>JZ</given-names></name><name name-style="western"><surname>Maharachchikumbura</surname><given-names>SSN</given-names></name><name name-style="western"><surname>Jeewon</surname><given-names>R</given-names></name><name name-style="western"><surname>Phillips</surname><given-names>AJL</given-names></name><name name-style="western"><surname>Bhat</surname><given-names>DJ</given-names></name><name name-style="western"><surname>Perera</surname><given-names>RH</given-names></name><name name-style="western"><surname>Li</surname><given-names>QR</given-names></name><name name-style="western"><surname>Li</surname><given-names>WJ</given-names></name><name name-style="western"><surname>Tangthirasunun</surname><given-names>N</given-names></name><name name-style="western"><surname>Norphanphoun</surname><given-names>C</given-names></name><name name-style="western"><surname>Karunarathna</surname><given-names>SC</given-names></name><name name-style="western"><surname>Erio</surname><given-names>C</given-names></name><name name-style="western"><surname>Manawasighe</surname><given-names>IS</given-names></name><name name-style="western"><surname>Al-Sadi</surname><given-names>AM</given-names></name><name name-style="western"><surname>Hyde</surname><given-names>KD</given-names></name></person-group> (<year>2017</year>) <article-title>Families of <tp:taxon-name><tp:taxon-name-part taxon-name-part-type="order">Diaporthales</tp:taxon-name-part></tp:taxon-name> based on morphological and phylogenetic evidence.</article-title><source>Studies in Mycology</source><volume>86</volume>: <fpage>217</fpage>–<lpage>296</lpage>. <ext-link xlink:type="simple" ext-link-type="doi" xlink:href="10.1016/j.simyco.2017.07.003">https://doi.org/10.1016/j.simyco.2017.07.003</ext-link></mixed-citation></ref><ref id="B15"><mixed-citation xmlns:xlink="http://www.w3.org/1999/xlink" xlink:type="simple"><person-group><name name-style="western"><surname>Fan</surname><given-names>XL</given-names></name><name name-style="western"><surname>Du</surname><given-names>Z</given-names></name><name name-style="western"><surname>Bezerra</surname><given-names>JDP</given-names></name><name name-style="western"><surname>Tian</surname><given-names>CM</given-names></name></person-group> (<year>2018b</year>) <article-title>Taxonomic circumscription of melanconis-like fungi causing canker disease in China.</article-title><source>MycoKeys</source><volume>42</volume>: <fpage>89</fpage>–<lpage>124</lpage>. <ext-link xlink:type="simple" ext-link-type="doi" xlink:href="10.3897/mycokeys.42.29634">https://doi.org/10.3897/mycokeys.42.29634</ext-link></mixed-citation></ref></ref-list></tp:taxon-treatment>
