# Supplementary material for: Diaporthalean fungi associated with canker and dieback of trees from Mount Dongling in Beijing, China
Source: MycoKeys. 2019 Oct 16;59:67–94. doi: 10.3897/mycokeys.59.38055 (PMC6811392; doi:10.3897/mycokeys.59.38055)
Supplement: XML Treatment for Melanconis [file mycokeys.59.38055-treatment13.xml]

<!DOCTYPE tp:taxon-treatment
  PUBLIC "-//TaxonX//DTD Taxonomic Treatment Publishing DTD v0 20100105//EN" "tax-treatment-NSO.dtd">
<tp:taxon-treatment xmlns:tp="http://www.plazi.org/taxpub"><tp:treatment-meta><kwd-group><label>Taxon classification</label><kwd><named-content xmlns:xlink="http://www.w3.org/1999/xlink" content-type="kingdom">Fungi</named-content></kwd><kwd><named-content xmlns:xlink="http://www.w3.org/1999/xlink" content-type="order">Diaporthales</named-content></kwd><kwd><named-content xmlns:xlink="http://www.w3.org/1999/xlink" content-type="family">Diaporthaceae</named-content></kwd></kwd-group><mixed-citation publication-type="journal"><person-group><name><surname>Zhu</surname><given-names>Haiyan</given-names></name><name><surname>Pan</surname><given-names>Meng</given-names></name><name><surname>Bonthond</surname><given-names>Guido</given-names></name><name><surname>Tian</surname><given-names>Chengming</given-names></name><name><surname>Fan</surname><given-names>Xinlei</given-names></name></person-group><article-title>Diaporthalean fungi associated with canker and dieback of trees from Mount Dongling in Beijing, China</article-title><source>MycoKeys</source><day>16</day><month>10</month><year>2019</year><volume>59</volume><fpage>67</fpage><lpage>94</lpage><pub-id pub-id-type="doi">10.3897/mycokeys.59.38055</pub-id></mixed-citation></tp:treatment-meta><tp:nomenclature><tp:taxon-name><object-id xmlns:xlink="http://www.w3.org/1999/xlink" content-type="arpha" xlink:type="simple">886BA9B8-18F1-5EFF-989A-440319D8BFFA</object-id>
              <tp:taxon-name-part taxon-name-part-type="genus" reg="Melanconis">Melanconis</tp:taxon-name-part>
            </tp:taxon-name><tp:taxon-authority>Tul. &amp; C. Tul., Select. Fung. Carpol. (Paris) 2: 115 (1863)</tp:taxon-authority></tp:nomenclature><tp:treatment-sec sec-type="type species" id="SECID0EWEBI"><title>Type species.</title><p><italic><tp:taxon-name><tp:taxon-name-part taxon-name-part-type="genus" reg="Melanconis">Melanconis</tp:taxon-name-part> <tp:taxon-name-part taxon-name-part-type="species" reg="stilbostoma">stilbostoma</tp:taxon-name-part></tp:taxon-name></italic> (Fr.) Tul. &amp; C. Tul., Select. Fung. Carpol. (Paris) 2: 115 (1863).</p></tp:treatment-sec><tp:treatment-sec sec-type="notes" id="SECID0EHFBI"><title>Notes.</title><p><italic><tp:taxon-name><tp:taxon-name-part taxon-name-part-type="genus" reg="Melanconis">Melanconis</tp:taxon-name-part></tp:taxon-name></italic> was established by Tulasne &amp; Tulasne (1863) based on <italic><tp:taxon-name><tp:taxon-name-part taxon-name-part-type="genus" reg="Sphaeria">Sphaeria</tp:taxon-name-part> <tp:taxon-name-part taxon-name-part-type="species" reg="stilbostoma">stilbostoma</tp:taxon-name-part></tp:taxon-name></italic>. <italic><tp:taxon-name><tp:taxon-name-part taxon-name-part-type="genus" reg="Melanconis">Melanconis</tp:taxon-name-part></tp:taxon-name></italic> has approximately 105 species epithets recorded in Index Fungorum (August 2019), but for most species no living cultures or DNA sequence data are available. <xref ref-type="bibr" rid="B39">Rossman et al. (2007)</xref> suggested that many of the species previously residing in <italic><tp:taxon-name><tp:taxon-name-part taxon-name-part-type="genus" reg="Melanconis">Melanconis</tp:taxon-name-part></tp:taxon-name></italic> may belong elsewhere. <italic><tp:taxon-name><tp:taxon-name-part taxon-name-part-type="genus" reg="Melanconis">Melanconis</tp:taxon-name-part></tp:taxon-name></italic> includes five species (<italic><tp:taxon-name><tp:taxon-name-part taxon-name-part-type="genus" reg="Melanconis">Melanconis</tp:taxon-name-part> <tp:taxon-name-part taxon-name-part-type="species" reg="alni">alni</tp:taxon-name-part></tp:taxon-name></italic>, <italic><tp:taxon-name><tp:taxon-name-part taxon-name-part-type="genus" reg="Melanconis">Ms.</tp:taxon-name-part> <tp:taxon-name-part taxon-name-part-type="species" reg="betulae">betulae</tp:taxon-name-part></tp:taxon-name></italic>, <italic><tp:taxon-name><tp:taxon-name-part taxon-name-part-type="genus" reg="Melanconis">Ms.</tp:taxon-name-part> <tp:taxon-name-part taxon-name-part-type="species" reg="marginalis">marginalis</tp:taxon-name-part></tp:taxon-name></italic>, <italic><tp:taxon-name><tp:taxon-name-part taxon-name-part-type="genus" reg="Melanconis">Ms.</tp:taxon-name-part> <tp:taxon-name-part taxon-name-part-type="species" reg="itoana">itoana</tp:taxon-name-part></tp:taxon-name></italic> and the type species <italic><tp:taxon-name><tp:taxon-name-part taxon-name-part-type="genus" reg="Melanconis">Ms.</tp:taxon-name-part> <tp:taxon-name-part taxon-name-part-type="species" reg="stilbostoma">stilbostoma</tp:taxon-name-part></tp:taxon-name></italic>), which were all restricted to the hosts in <tp:taxon-name><tp:taxon-name-part taxon-name-part-type="family">Betulaceae</tp:taxon-name-part></tp:taxon-name> (<xref ref-type="bibr" rid="B17">Fan et al. 2016</xref>, <xref ref-type="bibr" rid="B15">2018b</xref>).</p></tp:treatment-sec><ref-list><ref id="B39"><mixed-citation xmlns:xlink="http://www.w3.org/1999/xlink" xlink:type="simple"><person-group><name name-style="western"><surname>Rossman</surname><given-names>AY</given-names></name><name name-style="western"><surname>Farr</surname><given-names>DF</given-names></name><name name-style="western"><surname>Castlebury</surname><given-names>LA</given-names></name></person-group> (<year>2007</year>) <article-title>A review of the phylogeny and biology of the <tp:taxon-name><tp:taxon-name-part taxon-name-part-type="order">Diaporthales</tp:taxon-name-part></tp:taxon-name>.</article-title><source>Mycoscience</source><volume>48</volume>: <fpage>135</fpage>–<lpage>144</lpage>. <ext-link xlink:type="simple" ext-link-type="doi" xlink:href="10.1007/S10267-007-0347-7">https://doi.org/10.1007/S10267-007-0347-7</ext-link></mixed-citation></ref><ref id="B17"><mixed-citation xmlns:xlink="http://www.w3.org/1999/xlink" xlink:type="simple"><person-group><name name-style="western"><surname>Fan</surname><given-names>XL</given-names></name><name name-style="western"><surname>Du</surname><given-names>Z</given-names></name><name name-style="western"><surname>Liang</surname><given-names>YM</given-names></name><name name-style="western"><surname>Tian</surname><given-names>CM</given-names></name></person-group> (<year>2016</year>) <article-title><italic><tp:taxon-name><tp:taxon-name-part taxon-name-part-type="genus">Melanconis</tp:taxon-name-part></tp:taxon-name></italic> (<tp:taxon-name><tp:taxon-name-part taxon-name-part-type="family">Melanconidaceae</tp:taxon-name-part></tp:taxon-name>) associated with <italic><tp:taxon-name><tp:taxon-name-part taxon-name-part-type="genus">Betula</tp:taxon-name-part></tp:taxon-name></italic> spp. in China.</article-title><source>Mycological Progress</source><volume>15</volume>: <fpage>1</fpage>–<lpage>9</lpage>. <ext-link xlink:type="simple" ext-link-type="doi" xlink:href="10.1007/s11557-016-1163-2">https://doi.org/10.1007/s11557-016-1163-2</ext-link></mixed-citation></ref><ref id="B15"><mixed-citation xmlns:xlink="http://www.w3.org/1999/xlink" xlink:type="simple"><person-group><name name-style="western"><surname>Fan</surname><given-names>XL</given-names></name><name name-style="western"><surname>Du</surname><given-names>Z</given-names></name><name name-style="western"><surname>Bezerra</surname><given-names>JDP</given-names></name><name name-style="western"><surname>Tian</surname><given-names>CM</given-names></name></person-group> (<year>2018b</year>) <article-title>Taxonomic circumscription of melanconis-like fungi causing canker disease in China.</article-title><source>MycoKeys</source><volume>42</volume>: <fpage>89</fpage>–<lpage>124</lpage>. <ext-link xlink:type="simple" ext-link-type="doi" xlink:href="10.3897/mycokeys.42.29634">https://doi.org/10.3897/mycokeys.42.29634</ext-link></mixed-citation></ref></ref-list></tp:taxon-treatment>
